# Supplementary material for: Effects of Taurine on Primary Metabolism and Transcription in a Coral Symbiodinium sp
Source: Front Microbiol. 2022 Jul 11;13:797688. doi: 10.3389/fmicb.2022.797688 (PMC9309572; doi:10.3389/fmicb.2022.797688)
Supplement: Supplementary file 11 [file Table_2.xlsx]

## Sheet: Table S2
Table S2. Statistical table of sequencing data.
Sample	Raw reads	Raw bases	Clean reads	Clean bases	Error rate(%)	Q20(%)	Q30(%)	GC content(%)
ZHN3	55133226	8325117126	54660932	8141516339	0.024	98.38	95.21	58.36
ZHN2	53245490	8040068990	52794658	7856108626	0.0239	98.41	95.27	58.31
ZHN1	58490916	8832128316	58034794	8654688060	0.0239	98.44	95.35	58.27
ZHC3	66391166	10025066066	65829138	9777975656	0.0238	98.47	95.46	58.26
ZHC2	58790600	8877380600	58305414	8698846989	0.0239	98.41	95.27	58.29
ZHC1	59734294	9019878394	59257850	8839116173	0.0239	98.42	95.32	58.3
Mean	5.86309e+07	8.85327e+09	58147131	8.66138e+09	0.0239	98.4217	95.3133	58.2983
