# Supplementary material for: Effects of Taurine on Primary Metabolism and Transcription in a Coral Symbiodinium sp
Source: Front Microbiol. 2022 Jul 11;13:797688. doi: 10.3389/fmicb.2022.797688 (PMC9309572; doi:10.3389/fmicb.2022.797688)
Supplement: Supplementary file 12 [file Table_3.xlsx]

## Sheet: Table S3
Table S3. Optimized assembly result evaluation.
Type	Unigene	Transcript
Total number	53545	68553
Total base	73760318	93561948
Largest length (bp)	25222	25222
Smallest length (bp)	201	201
Average length (bp)	1377.54	1364.81
N50 length (bp)	1859	1832
E90N50 length (bp)	1901	1870
Fragment mapped percent(%)	76.295	80.612
GC percent (%)	57.8	57.8
TransRate score	0.48835	0.51728
BUSCO score	C:76.5%[S:67.3%;D:9.2%]	C:77.6%[S:64.7%;D:12.9%]
