# Supplementary material for: Effects of Taurine on Primary Metabolism and Transcription in a Coral Symbiodinium sp
Source: Front Microbiol. 2022 Jul 11;13:797688. doi: 10.3389/fmicb.2022.797688 (PMC9309572; doi:10.3389/fmicb.2022.797688)
Supplement: Supplementary file 13 [file Table_4.xlsx]

## Sheet: Table S4
Table S4. Annotation statistic results.
	Exp_Unigene number(percent)	Exp_Transcript number(percent)	All_Unigene number(percent)	All_Transcript number(percent)
GO	34657(0.6506)	44891(0.6586)	34698(0.648)	45007(0.6565)
KEGG	12923(0.2426)	16049(0.2355)	12936(0.2416)	16090(0.2347)
COG	17200(0.3229)	21155(0.3104)	17216(0.3215)	21198(0.3092)
NR	40999(0.7696)	53432(0.7839)	41053(0.7667)	53582(0.7816)
Swiss-Prot	14156(0.2657)	17340(0.2544)	14169(0.2646)	17378(0.2535)
Pfam	24030(0.4511)	30001(0.4402)	24051(0.4492)	30063(0.4385)
Total_anno	41641(0.7817)	54419(0.7984)	41697(0.7787)	54574(0.7961)
Total	53273(1)	68158(1)	53545(1)	68553(1)
