# Supplementary material for: Effects of Taurine on Primary Metabolism and Transcription in a Coral Symbiodinium sp
Source: Front Microbiol. 2022 Jul 11;13:797688. doi: 10.3389/fmicb.2022.797688 (PMC9309572; doi:10.3389/fmicb.2022.797688)
Supplement: Supplementary file 14 [file Table_5.xlsx]

## Sheet: Table  
Table S5. GO annotation statistic results.
Seq Number	GO ID (Lev2)	GO Term (Lev2)	Term type
592	GO:0045182	translation regulator activity	molecular_function		1
153	GO:0140110	transcription regulator activity	molecular_function		2
1225	GO:0005198	structural molecule activity	molecular_function		3
7	GO:0044183	protein folding chaperone	molecular_function		4
87	GO:0038024	cargo receptor activity	molecular_function		5
17	GO:0140104	molecular carrier activity	molecular_function		6
266	GO:0016209	antioxidant activity	molecular_function		7
4	GO:0140312	cargo adaptor activity	molecular_function		8
6367	GO:0005215	transporter activity	molecular_function		9
28	GO:0090729	toxin activity	molecular_function		10
705	GO:0098772	molecular function regulator	molecular_function		11
37	GO:0140299	small molecule sensor activity	molecular_function		12
22927	GO:0005488	binding	molecular_function		13
11	GO:0045735	nutrient reservoir activity	molecular_function		14
15	GO:0031386	protein tag	molecular_function		15
315	GO:0060089	molecular transducer activity	molecular_function		16
24412	GO:0003824	catalytic activity	molecular_function		17
213	GO:0031974	membrane-enclosed lumen	cellular_component		1
4503	GO:0032991	protein-containing complex	cellular_component		2
14	GO:0044456	synapse part	cellular_component		3
701	GO:0005623	cell	cellular_component		4
23881	GO:0044425	membrane part	cellular_component		5
74	GO:0044421	extracellular region part	cellular_component		6
3823	GO:0044422	organelle part	cellular_component		7
1	GO:0044423	virion part	cellular_component		8
4371	GO:0043226	organelle	cellular_component		9
1	GO:0019012	virion	cellular_component		10
11	GO:0045202	synapse	cellular_component		11
2947	GO:0016020	membrane	cellular_component		12
40	GO:0030054	cell junction	cellular_component		13
629	GO:0005576	extracellular region	cellular_component		14
3	GO:0009295	nucleoid	cellular_component		15
101	GO:0044217	other organism part	cellular_component		16
10061	GO:0044464	cell part	cellular_component		17
348	GO:0099080	supramolecular complex	cellular_component		18
2	GO:0001906	cell killing	biological_process		1
44	GO:0002376	immune system process	biological_process		2
11	GO:0015976	carbon utilization	biological_process		3
3445	GO:0065007	biological regulation	biological_process		4
15264	GO:0008152	metabolic process	biological_process		5
6	GO:0098743	cell aggregation	biological_process		6
1	GO:0043473	pigmentation	biological_process		7
106	GO:0051704	multi-organism process	biological_process		8
38	GO:0040011	locomotion	biological_process		9
101	GO:0022414	reproductive process	biological_process		10
6	GO:0000003	reproduction	biological_process		11
3	GO:0008283	cell population proliferation	biological_process		12
1604	GO:0071840	cellular component organization or biogenesis	biological_process		13
15062	GO:0009987	cellular process	biological_process		14
248	GO:0032502	developmental process	biological_process		15
147	GO:0032501	multicellular organismal process	biological_process		16
14	GO:0040007	growth	biological_process		17
10	GO:0048511	rhythmic process	biological_process		18
2675	GO:0051179	localization	biological_process		19
65	GO:0022610	biological adhesion	biological_process		20
8	GO:0007610	behavior	biological_process		21
20	GO:0098754	detoxification	biological_process		22
15	GO:0023052	signaling	biological_process		23
1481	GO:0050896	response to stimulus	biological_process		24
