# Supplementary material for: Effects of Taurine on Primary Metabolism and Transcription in a Coral Symbiodinium sp
Source: Front Microbiol. 2022 Jul 11;13:797688. doi: 10.3389/fmicb.2022.797688 (PMC9309572; doi:10.3389/fmicb.2022.797688)
Supplement: Supplementary file 15 [file Table_6.xlsx]

## Sheet: Table S6
Table S6. KEGG annotation statistic results.
First Category	Second Category	num（seq_list）
Metabolism	Nucleotide metabolism	260
Metabolism	Metabolism of terpenoids and polyketides	124
Metabolism	Glycan biosynthesis and metabolism	252
Metabolism	Lipid metabolism	564
Metabolism	Energy metabolism	555
Metabolism	Metabolism of other amino acids	277
Metabolism	Metabolism of cofactors and vitamins	445
Metabolism	Xenobiotics biodegradation and metabolism	202
Metabolism	Amino acid metabolism	676
Metabolism	Biosynthesis of other secondary metabolites	205
Metabolism	Carbohydrate metabolism	981	4541	0.234713
Genetic Information Processing	Transcription	365
Genetic Information Processing	Translation	978
Genetic Information Processing	Replication and repair	267
Genetic Information Processing	Folding, sorting and degradation	778	2388
Environmental Information Processing	Signal transduction	1543
Environmental Information Processing	Membrane transport	153
Environmental Information Processing	Signaling molecules and interaction	36	1732
Cellular Processes	Transport and catabolism	925
Cellular Processes	Cellular community - eukaryotes	365
Cellular Processes	Cell motility	137
Cellular Processes	Cellular community - prokaryotes	98
Cellular Processes	Cell growth and death	696	2221
Organismal Systems	Digestive system	405
Organismal Systems	Aging	197
Organismal Systems	Endocrine system	927
Organismal Systems	Development and regeneration	221
Organismal Systems	Excretory system	142
Organismal Systems	Environmental adaptation	567
Organismal Systems	Sensory system	270
Organismal Systems	Immune system	563
Organismal Systems	Nervous system	456
Organismal Systems	Circulatory system	305	4053
Human Diseases	Drug resistance: antimicrobial	6
Human Diseases	Substance dependence	239
Human Diseases	Cancer: overview	725
Human Diseases	Neurodegenerative disease	667
Human Diseases	Cancer: specific types	311
Human Diseases	Infectious disease: viral	606
Human Diseases	Cardiovascular disease	270
Human Diseases	Immune disease	104
Human Diseases	Drug resistance: antineoplastic	206
Human Diseases	Infectious disease: bacterial	682
Human Diseases	Endocrine and metabolic disease	273
Human Diseases	Infectious disease: parasitic	323	4412
		19347
