# Supplementary material for: Effects of Taurine on Primary Metabolism and Transcription in a Coral Symbiodinium sp
Source: Front Microbiol. 2022 Jul 11;13:797688. doi: 10.3389/fmicb.2022.797688 (PMC9309572; doi:10.3389/fmicb.2022.797688)
Supplement: Supplementary file 16 [file Table_7.xlsx]

## Sheet: Table S7
Table S7. COG annotation statistic results.
Type	Functional Categories	COG
INFORMATION STORAGE AND PROCESSING	[A] RNA processing and modification	155
INFORMATION STORAGE AND PROCESSING	[B] Chromatin structure and dynamics	57
METABOLISM	[C] Energy production and conversion	429
CELLULAR PROCESSES AND SIGNALING	[D] Cell cycle control, cell division, chromosome partitioning	229
METABOLISM	[E] Amino acid transport and metabolism	466
METABOLISM	[F] Nucleotide transport and metabolism	143
METABOLISM	[G] Carbohydrate transport and metabolism	876
METABOLISM	[H] Coenzyme transport and metabolism	184
METABOLISM	[I] Lipid transport and metabolism	343
INFORMATION STORAGE AND PROCESSING	[J] Translation, ribosomal structure and biogenesis	791
INFORMATION STORAGE AND PROCESSING	[K] Transcription	282
INFORMATION STORAGE AND PROCESSING	[L] Replication, recombination and repair	531
CELLULAR PROCESSES AND SIGNALING	[M] Cell wall/membrane/envelope biogenesis	200
CELLULAR PROCESSES AND SIGNALING	[N] Cell motility	10
CELLULAR PROCESSES AND SIGNALING	[O] Posttranslational modification, protein turnover, chaperones	1398
METABOLISM	[P] Inorganic ion transport and metabolism	704
METABOLISM	[Q] Secondary metabolites biosynthesis, transport and catabolism	330
POORLY CHARACTERIZED	[S] Function unknown	8845
CELLULAR PROCESSES AND SIGNALING	[T] Signal transduction mechanisms	1422
CELLULAR PROCESSES AND SIGNALING	[U] Intracellular trafficking, secretion, and vesicular transport	818
CELLULAR PROCESSES AND SIGNALING	[V] Defense mechanisms	134
CELLULAR PROCESSES AND SIGNALING	[Y] Nuclear structure	2
CELLULAR PROCESSES AND SIGNALING	[Z] Cytoskeleton	390
