# Supplementary material for: Effects of Taurine on Primary Metabolism and Transcription in a Coral Symbiodinium sp
Source: Front Microbiol. 2022 Jul 11;13:797688. doi: 10.3389/fmicb.2022.797688 (PMC9309572; doi:10.3389/fmicb.2022.797688)
Supplement: Supplementary file 18 [file Table_9.xlsx]

## Sheet: Table S9
Table S9. Statics of downregulated genges.
seq_id	length	Control_vs_Taurine_fc(Taurine/Control)	Control_vs_Taurine_log2fc(Taurine/Control)	Control_vs_Taurine_pvalue	Control_vs_Taurine_padjust	Control_vs_Taurine_significant	Control_vs_Taurine_regulate	nr	go	KO_id	KO_name	paths	cog	cog_description	pfam	swissprot
TRINITY_DN55319_c0_g1	597	0.0933409	-3.42135	1.27402e-08	0.000226227	yes	down	WP_109768459.1(light-harvesting protein [Oceaniradius stylonematis])	GO:0030077(cellular_component:plasma membrane light-harvesting complex); GO:0019684(biological_process:photosynthesis, light reaction); GO:0018298(biological_process:protein-chromophore linkage); GO:0005886(cellular_component:plasma membrane); GO:0045156(molecular_function:electron transporter, transferring electrons within the cyclic electron transport pathway of photosynthesis activity); GO:004…	K08926;K08927	pufA;pufB	map02020(Two-component system)	ENOG410Y2YP(U:Intracellular trafficking, secretion, and vesicular transport); ENOG410XURB(P:Inorganic ion transport and metabolism)	ENOG410Y2YP(Antenna complexes are light-harvesting systems, which transfer the excitation energy to the reaction centers (By similarity)); ENOG410XURB(Antenna complexes are light-harvesting systems, which transfer the excitation energy to the reaction centers (By similarity))	PF00556(LHC:Antenna complex alpha/beta subunit)	sp|P80260|LHB_AFIMA(Light-harvesting protein B-880 beta chain OS=Afifella marina OX=1080 PE=1 SV=1)
TRINITY_DN30860_c0_g1	1845	0.0266396	-5.23028	6.35945e-08	0.000846935	yes	down	WP_109767721.1(carbohydrate ABC transporter substrate-binding protein [Oceaniradius stylonematis])	GO:0022857(molecular_function:transmembrane transporter activity)	K17321	glpV	map02010(ABC transporters)	COG1653(S:Function unknown)	COG1653(Desumoylating isopeptidase)	PF01547(SBP_bac_1:Bacterial extracellular solute-binding protein); PF13416(SBP_bac_8:Bacterial extracellular solute-binding protein)
TRINITY_DN29040_c0_g1	1646	0.0788285	-3.66514	1.33386e-07	0.00142112	yes	down	WP_109766279.1(cation acetate symporter [Oceaniradius stylonematis])	GO:0022857(molecular_function:transmembrane transporter activity); GO:0016021(cellular_component:integral component of membrane)	K14393	actP		COG4147(S:Function unknown)	COG4147(solute symporter)	PF00474(SSF:Sodium:solute symporter family)	sp|P31640|Y2524_CUPNH(Uncharacterized symporter H16_A2524 OS=Cupriavidus necator (strain ATCC 17699 / H16 / DSM 428 / Stanier 337) OX=381666 GN=H16_A2524 PE=3 SV=2)
TRINITY_DN32254_c0_g1	1001	0.0313156	-4.99697	2.23199e-07	0.00198167	yes	down	WP_109768568.1(TRAP transporter substrate-binding protein [Oceaniradius stylonematis])	GO:0043177(molecular_function:organic acid binding); GO:0015849(biological_process:organic acid transport); GO:0031317(cellular_component:tripartite ATP-independent periplasmic transporter complex); GO:0042597(cellular_component:periplasmic space); GO:0046872(molecular_function:metal ion binding); GO:0055085(biological_process:transmembrane transport)				COG4663(Q:Secondary metabolites biosynthesis, transport and catabolism)	COG4663(extracellular solute-binding protein, family 7)	PF03480(DctP:Bacterial extracellular solute-binding protein, family 7)	sp|Q3J1R2|TAKP_RHOS4(Alpha-keto acid-binding periplasmic protein TakP OS=Rhodobacter sphaeroides (strain ATCC 17023 / 2.4.1 / NCIB 8253 / DSM 158) OX=272943 GN=takP PE=1 SV=1)
TRINITY_DN23348_c0_g2	1030	0.0335116	-4.8992	6.55721e-07	0.00436637	yes	down	WP_109769236.1(autoinducer 2 ABC transporter substrate-binding protein [Oceaniradius stylonematis])	GO:0043190(cellular_component:ATP-binding cassette (ABC) transporter complex); GO:0016787(molecular_function:hydrolase activity); GO:0015407(molecular_function:monosaccharide-transporting ATPase activity)	K02058	ABC.SS.S		ENOG410XPHQ(G:Carbohydrate transport and metabolism)	ENOG410XPHQ(-)	PF13407(Peripla_BP_4:Periplasmic binding protein domain); PF00532(Peripla_BP_1:Periplasmic binding proteins and sugar binding domain of LacI family)	sp|Q57HE0|LSRB_SALCH(Autoinducer 2-binding protein LsrB OS=Salmonella choleraesuis (strain SC-B67) OX=321314 GN=lsrB PE=3 SV=1)
TRINITY_DN45155_c0_g1	1516	0.140587	-2.83047	3.1656e-06	0.0140529	yes	down	RNC93497.1(aldehyde dehydrogenase family protein [Oricola sp.])	GO:0016620(molecular_function:oxidoreductase activity, acting on the aldehyde or oxo group of donors, NAD or NADP as acceptor)				COG1012(T:Signal transduction mechanisms)	COG1012(dual specificity phosphatase)	PF00171(Aldedh:Aldehyde dehydrogenase family)	sp|S0ENH1|FUS7_GIBF5(Putative aldehyde dehydrogenase FUS7 OS=Gibberella fujikuroi (strain CBS 195.34 / IMI 58289 / NRRL A-6831) OX=1279085 GN=FUS7 PE=2 SV=1)
TRINITY_DN27671_c0_g1	1076	0.0865335	-3.5306	5.31644e-06	0.0202294	yes	down	WP_109768475.1(D-xylose ABC transporter substrate-binding protein [Oceaniradius stylonematis])	GO:0016787(molecular_function:hydrolase activity); GO:0015753(biological_process:D-xylose transport); GO:0048029(molecular_function:monosaccharide binding); GO:0015407(molecular_function:monosaccharide-transporting ATPase activity)	K10543	xylF	map02010(ABC transporters)	COG4213(G:Carbohydrate transport and metabolism)	COG4213((ABC) transporter)	PF13407(Peripla_BP_4:Periplasmic binding protein domain); PF00532(Peripla_BP_1:Periplasmic binding proteins and sugar binding domain of LacI family); PF13377(Peripla_BP_3:Periplasmic binding protein-like domain)	sp|P37387|XYLF_ECOLI(D-xylose-binding periplasmic protein OS=Escherichia coli (strain K12) OX=83333 GN=xylF PE=1 SV=1)
TRINITY_DN50098_c0_g1	1125	0.0578151	-4.11241	6.95605e-06	0.0247037	yes	down	WP_109767942.1(amino acid ABC transporter substrate-binding protein [Oceaniradius stylonematis])		K09969	aapJ, bztA	map02010(ABC transporters)	COG0834(E:Amino acid transport and metabolism)	COG0834((ABC) transporter)	PF00497(SBP_bac_3:Bacterial extracellular solute-binding proteins, family 3)	sp|Q52812|AAPJ_RHIL3(General L-amino acid-binding periplasmic protein AapJ OS=Rhizobium leguminosarum bv. viciae (strain 3841) OX=216596 GN=aapJ PE=3 SV=1)
TRINITY_DN32654_c0_g1	1228	0.134228	-2.89725	2.47576e-05	0.0659431	yes	down	RNC93616.1(porin [Oricola sp.])	GO:0006811(biological_process:ion transport); GO:0009279(cellular_component:cell outer membrane); GO:0046930(cellular_component:pore complex); GO:0015288(molecular_function:porin activity)				ENOG4111I52(M:Cell wall/membrane/envelope biogenesis)	ENOG4111I52(porin outer membrane protein)	PF02530(Porin_2:Porin subfamily)	sp|Q45324|OMP2B_BRUNE(Porin Omp2b OS=Brucella neotomae OX=29460 GN=omp2b PE=3 SV=2)
TRINITY_DN33003_c0_g1	242	0.0197398	-5.66275	2.74336e-05	0.0695913	yes	down	WP_109765627.1(hypothetical protein [Oceaniradius stylonematis])
TRINITY_DN39510_c0_g1	1181	0.0666288	-3.90771	5.20239e-05	0.120494	yes	down	RNC94781.1(TAXI family TRAP transporter solute-binding subunit [Oricola sp.])		K07080	K07080		COG2358(S:Function unknown)	COG2358(meprin and TRAF homology domain-containing protein MATH domain-containing protein)	PF16868(NMT1_3:NMT1-like family)
TRINITY_DN53095_c0_g1	697	0.0166518	-5.90818	6.19903e-05	0.127011	yes	down	WP_109765400.1(ABC transporter substrate-binding protein [Oceaniradius stylonematis])		K01989	ABC.X4.S		COG2984(S:Function unknown)	COG2984((ABC) transporter)	PF04392(ABC_sub_bind:ABC transporter substrate binding protein)
TRINITY_DN41762_c0_g1	365	0.0196454	-5.66967	7.42067e-05	0.14641	yes	down	WP_109765406.1(YciI family protein [Oceaniradius stylonematis])		K09780	K09780		COG2350(S:Function unknown); ENOG4111W5H(S:Function unknown)	COG2350(YciI-Like Protein); ENOG4111W5H(YciI-like protein)	PF03795(YCII:YCII-related domain)
TRINITY_DN45460_c0_g1	507	0.299639	-1.7387	0.000142456	0.205102	yes	down	OLQ08418.1(hypothetical protein AK812_SmicGene8076 [Symbiodinium microadriaticum])
TRINITY_DN23725_c0_g2	759	0.0222919	-5.48734	0.000152235	0.213413	yes	down	RNC90644.1(ABC transporter substrate-binding protein [Oricola sp.])	GO:0043190(cellular_component:ATP-binding cassette (ABC) transporter complex); GO:0055085(biological_process:transmembrane transport)	K02035	ABC.PE.S	map02024(Quorum sensing)	COG0747(E:Amino acid transport and metabolism)	COG0747(Extracellular solute-binding protein, family 5)	PF00496(SBP_bac_5:Bacterial extracellular solute-binding proteins, family 5 Middle)	sp|P23847|DPPA_ECOLI(Periplasmic dipeptide transport protein OS=Escherichia coli (strain K12) OX=83333 GN=dppA PE=1 SV=1)
TRINITY_DN28640_c0_g5	2314	0.0383262	-4.70553	0.000251928	0.263147	yes	down	RNC93495.1(PQQ-dependent dehydrogenase, methanol/ethanol family [Oricola sp.])	GO:0052935(molecular_function:ethanol:cytochrome c oxidoreductase activity); GO:0016614(molecular_function:oxidoreductase activity, acting on CH-OH group of donors); GO:0020037(molecular_function:heme binding); GO:0016020(cellular_component:membrane); GO:0005509(molecular_function:calcium ion binding); GO:0030288(cellular_component:outer membrane-bounded periplasmic space); GO:0009055(molecular_f…	K17760	qheDH, qbdA		COG4993(S:Function unknown)	COG4993(Catalyzes the formation of N(7)-methylguanine at position 46 (m7G46) in tRNA (By similarity))	PF01011(PQQ:PQQ enzyme repeat); PF13360(PQQ_2:PQQ-like domain); PF13570(PQQ_3:PQQ-like domain); PF13442(Cytochrome_CBB3:Cytochrome C oxidase, cbb3-type, subunit III)	sp|Q46444|QHED_COMTE(Quinohemoprotein alcohol dehydrogenase OS=Comamonas testosteroni OX=285 GN=qheDH PE=1 SV=1)
TRINITY_DN27227_c0_g3	485	0.027081	-5.20658	0.0006535	0.46411	yes	down	RNC96575.1(molybdopterin containing oxidoreductase [Oricola sp.])	GO:0030151(molecular_function:molybdenum ion binding); GO:0016491(molecular_function:oxidoreductase activity)				COG2041(S:Function unknown)	COG2041(The exact function is not known. Can catalyze the reduction of a variety of substrates like dimethyl sulfoxide, trimethylamine N-oxide, phenylmethyl sulfoxide and L-methionine sulfoxide. Cannot reduce cyclic N-oxides. Shows no activity as sulfite oxidase (By similarity))	PF03404(Mo-co_dimer:Mo-co oxidoreductase dimerisation domain); PF00174(Oxidored_molyb:Oxidoreductase molybdopterin binding domain)	sp|Q07116|SUOX_RAT(Sulfite oxidase, mitochondrial OS=Rattus norvegicus OX=10116 GN=Suox PE=1 SV=2)
TRINITY_DN52409_c0_g1	777	0.0958192	-3.38354	0.000660411	0.46411	yes	down	WP_109768410.1(choline ABC transporter substrate-binding protein [Oceaniradius stylonematis])	GO:0043190(cellular_component:ATP-binding cassette (ABC) transporter complex); GO:0022857(molecular_function:transmembrane transporter activity); GO:0015871(biological_process:choline transport); GO:0033265(molecular_function:choline binding); GO:0042597(cellular_component:periplasmic space)	K02002	proX	map02010(ABC transporters)	COG2113(E:Amino acid transport and metabolism)	COG2113(Glycine betaine)	PF04069(OpuAC:Substrate binding domain of ABC-type glycine betaine transport system)	sp|Q9L4K3|ORF1_CHRSD(Uncharacterized protein ORF1 (Fragment) OS=Chromohalobacter salexigens (strain DSM 3043 / ATCC BAA-138 / NCIMB 13768) OX=290398 PE=3 SV=1)
TRINITY_DN28100_c0_g1	1613	0.163736	-2.61056	0.000665902	0.46411	yes	down	XP_019109263.1(elongation factor 1-alpha isoform X1 [Larimichthys crocea])	GO:0003746(molecular_function:translation elongation factor activity); GO:0003924(molecular_function:GTPase activity); GO:0005525(molecular_function:GTP binding)	K03231	EEF1A	map05140(Leishmaniasis); map05134(Legionellosis); map03013(RNA transport)	COG5256(T:Signal transduction mechanisms)	COG5256(NIMA-related kinase)	PF00009(GTP_EFTU:Elongation factor Tu GTP binding domain); PF03143(GTP_EFTU_D3:Elongation factor Tu C-terminal domain); PF03144(GTP_EFTU_D2:Elongation factor Tu domain 2); PF01926(MMR_HSR1:50S ribosome-binding GTPase)	sp|Q92005|EF1A_DANRE(Elongation factor 1-alpha OS=Danio rerio OX=7955 GN=eef1a PE=2 SV=1)
TRINITY_DN47479_c0_g1	334	0.0286958	-5.12302	0.00087082	0.51454	yes	down
TRINITY_DN20116_c0_g1	259	0.327559	-1.61017	0.00171613	0.688488	yes	down	CCG06604.1(Putative uncharacterized protein, partial [Pararhodospirillum photometricum DSM 122])	GO:0016021(cellular_component:integral component of membrane); GO:0005524(molecular_function:ATP binding); GO:0009507(cellular_component:chloroplast)				COG0048(J:Translation, ribosomal structure and biogenesis)	COG0048(Interacts with and stabilizes bases of the 16S rRNA that are involved in tRNA selection in the A site and with the mRNA backbone. Located at the interface of the 30S and 50S subunits, it traverses the body of the 30S subunit contacting proteins on the other side and probably holding the rRNA structure together. The combined cluster of proteins S8, S12 and S17 appears to hold together the …
TRINITY_DN36731_c0_g1	504	0.0361055	-4.79164	0.0025908	0.783545	yes	down	WP_109766169.1(endopeptidase La [Oceaniradius stylonematis])	GO:0004176(molecular_function:ATP-dependent peptidase activity); GO:0004252(molecular_function:serine-type endopeptidase activity); GO:0043565(molecular_function:sequence-specific DNA binding); GO:0034605(biological_process:cellular response to heat); GO:0005737(cellular_component:cytoplasm); GO:0030163(biological_process:protein catabolic process); GO:0006515(biological_process:misfolded or inco…	K01338	lon	map04112(Cell cycle - Caulobacter)	COG0466(S:Function unknown)	COG0466(-)	PF02190(LON_substr_bdg:ATP-dependent protease La (LON) substrate-binding domain)	sp|Q2YPX3|LON_BRUA2(Lon protease OS=Brucella abortus (strain 2308) OX=359391 GN=lon PE=2 SV=1)
TRINITY_DN4326_c0_g2	894	0.467812	-1.096	0.00266027	0.783545	yes	down	OLQ15717.1(Ankyrin-3 [Symbiodinium microadriaticum])	GO:0016021(cellular_component:integral component of membrane); GO:0005509(molecular_function:calcium ion binding)						PF12796(Ank_2:Ankyrin repeats (3 copies)); PF13637(Ank_4:Ankyrin repeats (many copies)); PF00023(Ank:Ankyrin repeat); PF13606(Ank_3:Ankyrin repeat); PF13857(Ank_5:Ankyrin repeats (many copies))
TRINITY_DN55448_c0_g1	206	0.406815	-1.29756	0.00289515	0.806433	yes	down
TRINITY_DN22733_c0_g1	932	0.112493	-3.1521	0.00342358	0.880391	yes	down	WP_109766793.1(carbohydrate ABC transporter substrate-binding protein [Oceaniradius stylonematis])		K02027	ABC.MS.S		ENOG410XPV5(G:Carbohydrate transport and metabolism)	ENOG410XPV5(extracellular solute-binding protein, family 1)	PF01547(SBP_bac_1:Bacterial extracellular solute-binding protein); PF13416(SBP_bac_8:Bacterial extracellular solute-binding protein); PF13343(SBP_bac_6:Bacterial extracellular solute-binding protein)	sp|O58969|Y1214_PYRHO(Uncharacterized ABC transporter extracellular-binding protein PH1214 OS=Pyrococcus horikoshii (strain ATCC 700860 / DSM 12428 / JCM 9974 / NBRC 100139 / OT-3) OX=70601 GN=PH1214 PE=3 SV=1)
TRINITY_DN676_c0_g1	340	0.126632	-2.98129	0.00351149	0.881379	yes	down	WP_147393278.1(hypothetical protein [Oceaniradius stylonematis])
TRINITY_DN12164_c0_g1	779	0.0827816	-3.59455	0.00593856	0.998325	yes	down
TRINITY_DN45807_c0_g1	452	0.042616	-4.55246	0.00620381	0.998325	yes	down	WP_109768860.1(Bax inhibitor-1/YccA family protein [Oceaniradius stylonematis])	GO:0016021(cellular_component:integral component of membrane)	K06890	K06890		COG0670(J:Translation, ribosomal structure and biogenesis)	COG0670(Component of the NOP7 complex, which is required for maturation of the 25S and 5.8S ribosomal RNAs and formation of the 60S ribosome (By similarity))	PF01027(Bax1-I:Inhibitor of apoptosis-promoting Bax1)	sp|Q9ZE15|Y147_RICPR(Uncharacterized protein RP147 OS=Rickettsia prowazekii (strain Madrid E) OX=272947 GN=RP147 PE=3 SV=1)
TRINITY_DN18202_c0_g1	274	0.0585251	-4.0948	0.00639209	0.998325	yes	down
TRINITY_DN51240_c0_g1	226	0.216073	-2.21041	0.00867204	0.998325	yes	down
TRINITY_DN394_c12_g1	229	0.0653542	-3.93558	0.0103485	0.998325	yes	down	OLQ12312.1(hypothetical protein AK812_SmicGene3765 [Symbiodinium microadriaticum])	GO:0016021(cellular_component:integral component of membrane)
TRINITY_DN28700_c0_g2	826	0.198291	-2.33431	0.0104454	0.998325	yes	down	WP_109765978.1(hypothetical protein [Oceaniradius stylonematis])
TRINITY_DN9863_c0_g1	962	0.338784	-1.56156	0.0104893	0.998325	yes	down	KAF1382423.1(hypothetical protein PFLUV_G00143630 [Perca fluviatilis])	GO:0005509(molecular_function:calcium ion binding)	K05738	MYL1		COG5126(D:Cell cycle control, cell division, chromosome partitioning); COG5126(T:Signal transduction mechanisms); COG5126(Z:Cytoskeleton)	COG5126(Calcium-binding protein); COG5126(Calcium-binding protein); COG5126(Calcium-binding protein)	PF13405(EF-hand_6:EF-hand domain); PF13499(EF-hand_7:EF-hand domain pair)	sp|P82159|MLE1_CHERA(Myosin light chain 1, skeletal muscle isoform OS=Chelon ramada OX=30804 PE=1 SV=1)
TRINITY_DN27836_c0_g1	1163	0.248898	-2.00637	0.0113204	0.998325	yes	down	YP_002364444.1(cytochrome c oxidase subunit I [Larimichthys crocea])	GO:0004129(molecular_function:cytochrome-c oxidase activity); GO:0045277(cellular_component:respiratory chain complex IV); GO:0020037(molecular_function:heme binding); GO:0016021(cellular_component:integral component of membrane); GO:0005743(cellular_component:mitochondrial inner membrane); GO:0009060(biological_process:aerobic respiration); GO:0051597(biological_process:response to methylmercury…	K02256	COX1	map00190(Oxidative phosphorylation); map04260(Cardiac muscle contraction); map05012(Parkinson's disease); map05010(Alzheimer's disease); map05016(Huntington's disease); map04932(Non-alcoholic fatty liver disease (NAFLD))	COG0843(C:Energy production and conversion)	COG0843(Cytochrome C oxidase subunit I)	PF00115(COX1:Cytochrome C and Quinol oxidase polypeptide I)	sp|Q9ZZM6|COX1_SALSA(Cytochrome c oxidase subunit 1 OS=Salmo salar OX=8030 GN=mt-co1 PE=3 SV=1)
TRINITY_DN49791_c0_g1	623	0.212231	-2.23629	0.0141739	0.998325	yes	down	XP_010729014.1(parvalbumin beta 4 [Larimichthys crocea])	GO:0005509(molecular_function:calcium ion binding)				COG5126(S:Function unknown)	COG5126(C1D nuclear receptor co-repressor)	PF00036(EF-hand_1:EF hand); PF13499(EF-hand_7:EF-hand domain pair); PF13405(EF-hand_6:EF-hand domain); PF13202(EF-hand_5:EF hand); PF13833(EF-hand_8:EF-hand domain pair)	sp|Q90YK8|PRVB1_GADCH(Parvalbumin beta-1 OS=Gadus chalcogrammus OX=1042646 PE=1 SV=1)
TRINITY_DN22536_c0_g1	554	0.0906355	-3.46378	0.0143149	0.998325	yes	down	WP_109769371.1(NAD(P)-dependent alcohol dehydrogenase [Oceaniradius stylonematis])	GO:0008106(molecular_function:alcohol dehydrogenase (NADP+) activity); GO:0008270(molecular_function:zinc ion binding); GO:0016491(molecular_function:oxidoreductase activity)				COG1063(C:Energy production and conversion)	COG1063(Catalyzes the hydroxylation of the N(6)-(4-aminobutyl)- L-lysine intermediate to form hypusine, an essential post- translational modification only found in mature eIF-5A factor (By similarity))	PF08240(ADH_N:Alcohol dehydrogenase GroES-like domain)	sp|P14940|ADH_CUPNE(Alcohol dehydrogenase OS=Cupriavidus necator OX=106590 GN=adh PE=3 SV=1)
TRINITY_DN50798_c0_g1	256	0.279202	-1.84062	0.0165759	0.998325	yes	down
TRINITY_DN23198_c0_g1	311	0.0524103	-4.25401	0.0180124	0.998325	yes	down
TRINITY_DN24248_c1_g8	1761	0.488553	-1.03341	0.0187189	0.998325	yes	down	OLQ06784.1(Erythronolide synthase, modules 5 and 6 [Symbiodinium microadriaticum])	GO:0008610(biological_process:lipid biosynthetic process); GO:0016021(cellular_component:integral component of membrane); GO:0016740(molecular_function:transferase activity); GO:0016788(molecular_function:hydrolase activity, acting on ester bonds); GO:0015074(biological_process:DNA integration); GO:0009058(biological_process:biosynthetic process); GO:0016746(molecular_function:transferase activit…				COG3321(Q:Secondary metabolites biosynthesis, transport and catabolism); COG0318(I:Lipid transport and metabolism); COG0318(Q:Secondary metabolites biosynthesis, transport and catabolism)	COG3321(synthase); COG0318(Amp-dependent synthetase and ligase); COG0318(Amp-dependent synthetase and ligase)	PF00109(ketoacyl-synt:Beta-ketoacyl synthase, N-terminal domain); PF02801(Ketoacyl-synt_C:Beta-ketoacyl synthase, C-terminal domain); PF14765(PS-DH:Polyketide synthase dehydratase)	sp|Q03132|ERYA2_SACER(6-deoxyerythronolide-B synthase EryA2, modules 3 and 4 OS=Saccharopolyspora erythraea OX=1836 GN=eryA PE=1 SV=3)
TRINITY_DN21199_c0_g2	458	0.0554176	-4.17351	0.0188768	0.998325	yes	down
TRINITY_DN23393_c0_g1	531	0.0746492	-3.74373	0.0209858	0.998325	yes	down	WP_109767521.1(extracellular solute-binding protein [Oceaniradius stylonematis])		K02055	ABC.SP.S	map02024(Quorum sensing)	COG0687(O:Posttranslational modification, protein turnover, chaperones)	COG0687(ATP binding to DnaK triggers the release of the substrate protein, thus completing the reaction cycle. Several rounds of ATP-dependent interactions between DnaJ, DnaK and GrpE are required for fully efficient folding. Also involved, together with DnaK and GrpE, in the DNA replication of plasmids through activation of initiation proteins (By similarity))	PF13416(SBP_bac_8:Bacterial extracellular solute-binding protein)
TRINITY_DN22389_c0_g3	538	0.149141	-2.74526	0.021693	0.998325	yes	down	WP_109766234.1(cytochrome-c oxidase, cbb3-type subunit I [Oceaniradius stylonematis])	GO:0004129(molecular_function:cytochrome-c oxidase activity); GO:0020037(molecular_function:heme binding); GO:0016021(cellular_component:integral component of membrane); GO:0009060(biological_process:aerobic respiration); GO:0046872(molecular_function:metal ion binding); GO:0045278(cellular_component:plasma membrane respiratory chain complex IV)	K00404	ccoN	map00190(Oxidative phosphorylation); map02020(Two-component system)	COG3278(C:Energy production and conversion)	COG3278(cytochrome C oxidase, cbb3-type, subunit i)	PF00115(COX1:Cytochrome C and Quinol oxidase polypeptide I)	sp|Q05572|FIXN_RHIME(Cytochrome c oxidase subunit 1 homolog, bacteroid OS=Rhizobium meliloti (strain 1021) OX=266834 GN=fixN PE=2 SV=1)
TRINITY_DN26668_c0_g1	481	0.05602	-4.15791	0.0217269	0.998325	yes	down
TRINITY_DN15163_c0_g1	845	0.204655	-2.28873	0.0219163	0.998325	yes	down
TRINITY_DN3375_c0_g2	5885	0.241851	-2.04781	0.0219322	0.998325	yes	down	KAE8295980.1(Myosin heavy chain, fast skeletal muscle [Larimichthys crocea])	GO:0016459(cellular_component:myosin complex); GO:0005524(molecular_function:ATP binding); GO:0051015(molecular_function:actin filament binding); GO:0003774(molecular_function:motor activity)	K10352;bpec	MYH;	map04530(Tight junction); map05130(Pathogenic Escherichia coli infection); map05132(Salmonella infection)	COG5022(E:Amino acid transport and metabolism); COG5022(G:Carbohydrate transport and metabolism)	COG5022(membrane); COG5022(membrane)	PF00063(Myosin_head:Myosin head (motor domain)); PF01576(Myosin_tail_1:Myosin tail); PF19220(Crescentin:Crescentin protein); PF02736(Myosin_N:Myosin N-terminal SH3-like domain)	sp|Q90339|MYSS_CYPCA(Myosin heavy chain, fast skeletal muscle OS=Cyprinus carpio OX=7962 PE=2 SV=2)
TRINITY_DN35523_c0_g1	1251	0.253456	-1.98019	0.0223584	0.998325	yes	down	XP_027146542.1(titin [Larimichthys crocea])	GO:0005524(molecular_function:ATP binding); GO:0004672(molecular_function:protein kinase activity)	K12567	TTN	map05414(Dilated cardiomyopathy); map05410(Hypertrophic cardiomyopathy (HCM))	ENOG410XQFD(S:Function unknown)	ENOG410XQFD(myosin light chain kinase)	PF07679(I-set:Immunoglobulin I-set domain); PF13927(Ig_3:Immunoglobulin domain); PF00047(ig:Immunoglobulin domain); PF13895(Ig_2:Immunoglobulin domain); PF07686(V-set:Immunoglobulin V-set domain)	sp|A2ASS6|TITIN_MOUSE(Titin OS=Mus musculus OX=10090 GN=Ttn PE=1 SV=1)
TRINITY_DN44829_c0_g1	657	0.432075	-1.21065	0.0227981	0.998325	yes	down	OLP95678.1(hypothetical protein AK812_SmicGene22168 [Symbiodinium microadriaticum])	GO:0016021(cellular_component:integral component of membrane)
TRINITY_DN40039_c0_g1	447	0.0335198	-4.89884	0.0227999	0.998325	yes	down	WP_156494435.1(hypothetical protein [Erythrobacter sp. HI0019])
TRINITY_DN50667_c0_g1	507	0.418051	-1.25825	0.0235556	0.998325	yes	down
TRINITY_DN12451_c0_g2	1001	0.253963	-1.97731	0.0235993	0.998325	yes	down	OLP95167.1(putative E3 ubiquitin-protein ligase HERC2 [Symbiodinium microadriaticum])							PF13540(RCC1_2:Regulator of chromosome condensation (RCC1) repeat)
TRINITY_DN26031_c0_g2	442	0.0768911	-3.70104	0.0247563	0.998325	yes	down	XP_019127000.1(ADP/ATP translocase 1 [Larimichthys crocea])	GO:0005347(molecular_function:ATP transmembrane transporter activity); GO:0016021(cellular_component:integral component of membrane); GO:0005743(cellular_component:mitochondrial inner membrane)	K05863	SLC25A4S, ANT	map05166(HTLV-I infection); map05164(Influenza A); map05012(Parkinson's disease); map05010(Alzheimer's disease); map05016(Huntington's disease); map04022(cGMP-PKG signaling pathway); map04020(Calcium signaling pathway)	ENOG410XNW0(U:Intracellular trafficking, secretion, and vesicular transport)	ENOG410XNW0(transmembrane transport)	PF00153(Mito_carr:Mitochondrial carrier protein)	sp|P32007|ADT3_BOVIN(ADP/ATP translocase 3 OS=Bos taurus OX=9913 GN=SLC25A6 PE=1 SV=3)
TRINITY_DN25142_c0_g1	901	0.180784	-2.46766	0.0249852	0.998325	yes	down	TMS02332.1(Protein phosphatase 1K, mitochondrial [Larimichthys crocea])	GO:0046872(molecular_function:metal ion binding); GO:0004722(molecular_function:protein serine/threonine phosphatase activity)	K17505	PPM1K, PP2CM		COG0631(S:Function unknown)	COG0631(Coiled-coil domain containing 135)	PF00481(PP2C:Protein phosphatase 2C); PF13672(PP2C_2:Protein phosphatase 2C)	sp|Q8BXN7|PPM1K_MOUSE(Protein phosphatase 1K, mitochondrial OS=Mus musculus OX=10090 GN=Ppm1k PE=1 SV=1)
TRINITY_DN15545_c0_g1	1177	0.487156	-1.03754	0.0251766	0.998325	yes	down	OLQ07148.1(hypothetical protein AK812_SmicGene9471 [Symbiodinium microadriaticum])
TRINITY_DN28700_c0_g1	375	0.0604293	-4.04861	0.0252502	0.998325	yes	down	WP_109765978.1(hypothetical protein [Oceaniradius stylonematis])	GO:0016021(cellular_component:integral component of membrane); GO:0016491(molecular_function:oxidoreductase activity)	K00334	nuoE	map00190(Oxidative phosphorylation)	COG3743(S:Function unknown); COG1905(C:Energy production and conversion)	COG3743(This protein binds to 23S rRNA in the presence of protein L20 (By similarity)); COG1905(Nadh dehydrogenase)		sp|Q28Q15|RL21_JANSC(50S ribosomal protein L21 OS=Jannaschia sp. (strain CCS1) OX=290400 GN=rplU PE=3 SV=1)
TRINITY_DN4124_c0_g1	544	0.415002	-1.26881	0.0257485	0.998325	yes	down	OLQ08243.1(hypothetical protein AK812_SmicGene8283 [Symbiodinium microadriaticum])	GO:0015074(biological_process:DNA integration); GO:0003676(molecular_function:nucleic acid binding)
TRINITY_DN22172_c0_g1	633	0.142218	-2.81382	0.0280032	0.998325	yes	down	XP_010731285.3(selenoprotein P [Larimichthys crocea])					ENOG4111JK7(O:Posttranslational modification, protein turnover, chaperones)	ENOG4111JK7(selenoprotein P, plasma, 1)	PF04592(SelP_N:Selenoprotein P, N terminal region)	sp|Q98SV1|SELPA_DANRE(Selenoprotein Pa OS=Danio rerio OX=7955 GN=sepp1a PE=1 SV=3)
TRINITY_DN19197_c0_g3	691	0.118664	-3.07505	0.0286222	0.998325	yes	down	OLP80870.1(hypothetical protein AK812_SmicGene38664 [Symbiodinium microadriaticum])	GO:0042626(molecular_function:ATPase activity, coupled to transmembrane movement of substances); GO:0005261(molecular_function:cation channel activity); GO:0003676(molecular_function:nucleic acid binding); GO:0006388(biological_process:tRNA splicing, via endonucleolytic cleavage and ligation); GO:0016772(molecular_function:transferase activity, transferring phosphorus-containing groups); GO:00160…
TRINITY_DN50837_c0_g1	226	0.337985	-1.56497	0.028688	0.998325	yes	down
TRINITY_DN36170_c0_g1	920	0.198111	-2.33562	0.0291549	0.998325	yes	down	OLQ12780.1(hypothetical protein AK812_SmicGene3250 [Symbiodinium microadriaticum])	GO:0006310(biological_process:DNA recombination); GO:0000723(biological_process:telomere maintenance); GO:0006281(biological_process:DNA repair); GO:0016021(cellular_component:integral component of membrane); GO:0003678(molecular_function:DNA helicase activity); GO:0005524(molecular_function:ATP binding)
TRINITY_DN4279_c0_g2	634	0.193371	-2.37056	0.0300046	0.998325	yes	down
TRINITY_DN28091_c1_g2	2015	0.470615	-1.08738	0.0301115	0.998325	yes	down
TRINITY_DN55231_c0_g1	265	0.0580441	-4.10671	0.0302574	0.998325	yes	down
TRINITY_DN17306_c0_g1	1661	0.429886	-1.21797	0.0304204	0.998325	yes	down	OLQ12825.1(hypothetical protein AK812_SmicGene3247 [Symbiodinium microadriaticum])	GO:0006310(biological_process:DNA recombination); GO:0000723(biological_process:telomere maintenance); GO:0006281(biological_process:DNA repair); GO:0016021(cellular_component:integral component of membrane); GO:0003678(molecular_function:DNA helicase activity); GO:0005524(molecular_function:ATP binding)
TRINITY_DN33023_c0_g1	232	0.493229	-1.01967	0.0315753	0.998325	yes	down
TRINITY_DN18979_c1_g2	549	0.361227	-1.46902	0.0326878	0.998325	yes	down
TRINITY_DN55720_c0_g1	215	0.419866	-1.252	0.033889	0.998325	yes	down
TRINITY_DN50063_c0_g1	287	0.0628907	-3.99101	0.0348291	0.998325	yes	down	OLP78663.1(hypothetical protein AK812_SmicGene41138 [Symbiodinium microadriaticum])	GO:0016021(cellular_component:integral component of membrane); GO:0003723(molecular_function:RNA binding)
TRINITY_DN4835_c0_g2	552	0.498059	-1.00561	0.0357874	0.998325	yes	down	OLP81995.1(Pentatricopeptide repeat-containing protein, chloroplastic [Symbiodinium microadriaticum])	GO:0016021(cellular_component:integral component of membrane); GO:0004930(molecular_function:G-protein coupled receptor activity)
TRINITY_DN25261_c0_g1	398	0.0920028	-3.44218	0.0358161	0.998325	yes	down
TRINITY_DN6218_c0_g4	345	0.266596	-1.90727	0.0364052	0.998325	yes	down
TRINITY_DN14121_c0_g5	698	0.421871	-1.24513	0.0367796	0.998325	yes	down	OLQ12113.1(Glutathione reductase, chloroplastic/mitochondrial [Symbiodinium microadriaticum])	GO:0030170(molecular_function:pyridoxal phosphate binding); GO:0003676(molecular_function:nucleic acid binding); GO:0006096(biological_process:glycolytic process); GO:0006094(biological_process:gluconeogenesis); GO:0031418(molecular_function:L-ascorbic acid binding); GO:0006486(biological_process:protein glycosylation); GO:0016021(cellular_component:integral component of membrane); GO:0016705(mol…						PF13540(RCC1_2:Regulator of chromosome condensation (RCC1) repeat)
TRINITY_DN18337_c1_g1	436	0.0670999	-3.89755	0.0373699	0.998325	yes	down
TRINITY_DN8734_c0_g2	327	0.415316	-1.26772	0.037828	0.998325	yes	down	OLP81244.1(hypothetical protein AK812_SmicGene38237 [Symbiodinium microadriaticum])	GO:0016021(cellular_component:integral component of membrane); GO:0001522(biological_process:pseudouridine synthesis); GO:0003723(molecular_function:RNA binding); GO:0009982(molecular_function:pseudouridine synthase activity)
TRINITY_DN22389_c0_g2	538	0.15552	-2.68483	0.0379283	0.998325	yes	down	WP_109766234.1(cytochrome-c oxidase, cbb3-type subunit I [Oceaniradius stylonematis])	GO:0004129(molecular_function:cytochrome-c oxidase activity); GO:0020037(molecular_function:heme binding); GO:0016021(cellular_component:integral component of membrane); GO:0009060(biological_process:aerobic respiration); GO:0046872(molecular_function:metal ion binding); GO:0045278(cellular_component:plasma membrane respiratory chain complex IV)	K00404	ccoN	map00190(Oxidative phosphorylation); map02020(Two-component system)	COG3278(C:Energy production and conversion)	COG3278(cytochrome C oxidase, cbb3-type, subunit i)	PF00115(COX1:Cytochrome C and Quinol oxidase polypeptide I)	sp|Q05572|FIXN_RHIME(Cytochrome c oxidase subunit 1 homolog, bacteroid OS=Rhizobium meliloti (strain 1021) OX=266834 GN=fixN PE=2 SV=1)
TRINITY_DN12941_c1_g2	429	0.0674773	-3.88945	0.0380201	0.998325	yes	down
TRINITY_DN24115_c1_g1	230	0.171403	-2.54453	0.0382852	0.998325	yes	down	OLP89804.1(Protein NLRC3 [Symbiodinium microadriaticum])	GO:0016021(cellular_component:integral component of membrane); GO:0008324(molecular_function:cation transmembrane transporter activity)
TRINITY_DN25270_c0_g1	364	0.0679683	-3.87899	0.0388588	0.998325	yes	down
TRINITY_DN27294_c0_g1	315	0.0681611	-3.87491	0.0391979	0.998325	yes	down
TRINITY_DN51058_c0_g1	337	0.12765	-2.96974	0.0395574	0.998325	yes	down
TRINITY_DN21351_c0_g1	381	0.0637028	-3.9725	0.0399651	0.998325	yes	down
TRINITY_DN11637_c0_g2	1482	0.302671	-1.72418	0.0404427	0.998325	yes	down	KAF3832487.1(hypothetical protein F7725_026152 [Dissostichus mawsoni])	GO:0005737(cellular_component:cytoplasm); GO:0005856(cellular_component:cytoskeleton); GO:0015629(cellular_component:actin cytoskeleton); GO:0003203(biological_process:endocardial cushion morphogenesis); GO:0030027(cellular_component:lamellipodium); GO:0044297(cellular_component:cell body); GO:0003272(biological_process:endocardial cushion formation); GO:0030175(cellular_component:filopodium); GO…	K12314	ACTC1	map05414(Dilated cardiomyopathy); map04261(Adrenergic signaling in cardiomyocytes); map04260(Cardiac muscle contraction); map05410(Hypertrophic cardiomyopathy (HCM))	COG5277(Z:Cytoskeleton)	COG5277(Actin-related protein)	PF00022(Actin:Actin)	sp|P68140|ACTSA_TAKRU(Actin, alpha skeletal muscle A OS=Takifugu rubripes OX=31033 GN=acta1a PE=2 SV=1)
TRINITY_DN16858_c0_g2	348	0.126232	-2.98586	0.0405667	0.998325	yes	down
TRINITY_DN3375_c0_g1	3796	0.271428	-1.88136	0.0411286	0.998325	yes	down	XP_027145413.1(sarcoplasmic/endoplasmic reticulum calcium ATPase 1 isoform X2 [Larimichthys crocea])	GO:0005388(molecular_function:calcium-transporting ATPase activity); GO:0046872(molecular_function:metal ion binding); GO:0016021(cellular_component:integral component of membrane); GO:0005783(cellular_component:endoplasmic reticulum); GO:0005524(molecular_function:ATP binding)	K05853	ATP2A	map04972(Pancreatic secretion); map04260(Cardiac muscle contraction); map04261(Adrenergic signaling in cardiomyocytes); map04024(cAMP signaling pathway); map04919(Thyroid hormone signaling pathway); map05010(Alzheimer's disease); map04020(Calcium signaling pathway); map04022(cGMP-PKG signaling pathway); map05414(Dilated cardiomyopathy); map05412(Arrhythmogenic right ventricular cardiomyopathy (AR…	COG0474(E:Amino acid transport and metabolism); COG0474(G:Carbohydrate transport and metabolism)	COG0474(membrane); COG0474(membrane)	PF00122(E1-E2_ATPase:E1-E2 ATPase); PF00689(Cation_ATPase_C:Cation transporting ATPase, C-terminus); PF13246(Cation_ATPase:Cation transport ATPase (P-type)); PF00702(Hydrolase:haloacid dehalogenase-like hydrolase); PF00690(Cation_ATPase_N:Cation transporter/ATPase, N-terminus); PF08282(Hydrolase_3:haloacid dehalogenase-like hydrolase)	sp|P70083|AT2A1_MAKNI(Sarcoplasmic/endoplasmic reticulum calcium ATPase 1 OS=Makaira nigricans OX=13604 GN=atp2a1 PE=2 SV=2)
TRINITY_DN51456_c0_g1	1306	0.291462	-1.77862	0.0416725	0.998325	yes	down	XP_026181823.1(myosin regulatory light chain 2, skeletal muscle isoform type 2-like [Mastacembelus armatus])	GO:0005509(molecular_function:calcium ion binding)	K12758	MYLPF	map04670(Leukocyte transendothelial migration); map05131(Shigellosis); map04510(Focal adhesion); map04810(Regulation of actin cytoskeleton)	COG5126(S:Function unknown)	COG5126(Zinc finger, DHHC-type containing)	PF00036(EF-hand_1:EF hand); PF13405(EF-hand_6:EF-hand domain); PF13499(EF-hand_7:EF-hand domain pair); PF13833(EF-hand_8:EF-hand domain pair); PF13202(EF-hand_5:EF hand)	sp|P02608|MLRS_RABIT(Myosin regulatory light chain 2, skeletal muscle isoform type 2 OS=Oryctolagus cuniculus OX=9986 GN=MYLPF PE=1 SV=3)
TRINITY_DN24722_c0_g2	1046	0.41593	-1.26559	0.0419351	0.998325	yes	down
TRINITY_DN23006_c0_g1	642	0.47018	-1.08871	0.0426061	0.998325	yes	down	OLP91186.1(hypothetical protein AK812_SmicGene27149 [Symbiodinium microadriaticum])
TRINITY_DN17577_c0_g1	382	0.137475	-2.86276	0.0426468	0.998325	yes	down
TRINITY_DN12736_c1_g2	685	0.263299	-1.92522	0.0431062	0.998325	yes	down
TRINITY_DN16091_c2_g2	1176	0.40552	-1.30216	0.0432928	0.998325	yes	down
TRINITY_DN2633_c0_g4	598	0.177522	-2.49393	0.0433469	0.998325	yes	down
TRINITY_DN54172_c0_g1	385	0.363393	-1.4604	0.0434549	0.998325	yes	down	CAM74630.1(hypothetical protein MGR_0066 [Magnetospirillum gryphiswaldense MSR-1])
TRINITY_DN40909_c0_g1	436	0.170527	-2.55193	0.0434887	0.998325	yes	down	WP_107711678.1(SMP-30/gluconolactonase/LRE family protein [Oceanicaulis sp. PT13A])					COG3386(S:Function unknown)	COG3386(Auxin Efflux Carrier)		sp|Q9CAZ7|SSL5_ARATH(Protein STRICTOSIDINE SYNTHASE-LIKE 5 OS=Arabidopsis thaliana OX=3702 GN=SSL5 PE=2 SV=1)
TRINITY_DN17465_c0_g1	547	0.465482	-1.1032	0.0445517	0.998325	yes	down	OLP95769.1(hypothetical protein AK812_SmicGene22084 [Symbiodinium microadriaticum])	GO:0004497(molecular_function:monooxygenase activity); GO:0016021(cellular_component:integral component of membrane); GO:0071949(molecular_function:FAD binding)
TRINITY_DN25989_c0_g1	461	0.0874581	-3.51526	0.0451788	0.998325	yes	down	OLP88182.1(Ankyrin repeat domain-containing protein 50 [Symbiodinium microadriaticum])	GO:0016021(cellular_component:integral component of membrane); GO:0051087(molecular_function:chaperone binding); GO:0001671(molecular_function:ATPase activator activity); GO:0004190(molecular_function:aspartic-type endopeptidase activity); GO:0004672(molecular_function:protein kinase activity); GO:0016491(molecular_function:oxidoreductase activity); GO:0005524(molecular_function:ATP binding); GO:…						PF13637(Ank_4:Ankyrin repeats (many copies)); PF12796(Ank_2:Ankyrin repeats (3 copies)); PF13857(Ank_5:Ankyrin repeats (many copies))
TRINITY_DN22179_c0_g1	848	0.222342	-2.16915	0.04536	0.998325	yes	down	TDH07799.1(hypothetical protein EPR50_G00109720 [Perca flavescens])	GO:0046872(molecular_function:metal ion binding); GO:0062023(cellular_component:collagen-containing extracellular matrix)	K19867	LDB3		ENOG410XRD4(S:Function unknown)	ENOG410XRD4(RNA-binding protein)	PF00595(PDZ:PDZ domain); PF17820(PDZ_6:PDZ domain); PF13180(PDZ_2:PDZ domain); PF15936(DUF4749:Domain of unknown function (DUF4749))	sp|Q3SX40|PDLI7_BOVIN(PDZ and LIM domain protein 7 OS=Bos taurus OX=9913 GN=PDLIM7 PE=2 SV=1)
TRINITY_DN22119_c0_g1	701	0.317827	-1.65369	0.0459377	0.998325	yes	down	OLP92187.1(hypothetical protein AK812_SmicGene26034 [Symbiodinium microadriaticum])
TRINITY_DN21865_c0_g1	397	0.0970665	-3.36488	0.0459622	0.998325	yes	down	OLP94969.1(hypothetical protein AK812_SmicGene22931 [Symbiodinium microadriaticum])	GO:0004523(molecular_function:RNA-DNA hybrid ribonuclease activity); GO:0003676(molecular_function:nucleic acid binding)
TRINITY_DN13521_c0_g1	293	0.328245	-1.60715	0.0460056	0.998325	yes	down	OLQ11729.1(hypothetical protein AK812_SmicGene4454 [Symbiodinium microadriaticum])	GO:0006471(biological_process:protein ADP-ribosylation); GO:0016021(cellular_component:integral component of membrane); GO:0003956(molecular_function:NAD(P)+-protein-arginine ADP-ribosyltransferase activity)
TRINITY_DN36917_c0_g1	229	0.417229	-1.26109	0.0464049	0.998325	yes	down
TRINITY_DN35821_c0_g1	220	0.33107	-1.59479	0.0465583	0.998325	yes	down
TRINITY_DN14094_c0_g2	468	0.387139	-1.36907	0.0468298	0.998325	yes	down	OLP87708.1(putative E3 ubiquitin-protein ligase HERC1 [Symbiodinium microadriaticum])	GO:0033897(molecular_function:ribonuclease T2 activity); GO:0016021(cellular_component:integral component of membrane); GO:0016791(molecular_function:phosphatase activity); GO:0003723(molecular_function:RNA binding); GO:0005524(molecular_function:ATP binding)
TRINITY_DN22024_c0_g1	305	0.306127	-1.7078	0.0469866	0.998325	yes	down	OLP78006.1(putative DUF21 domain-containing protein [Symbiodinium microadriaticum])	GO:0006310(biological_process:DNA recombination); GO:0031418(molecular_function:L-ascorbic acid binding); GO:0005200(molecular_function:structural constituent of cytoskeleton); GO:0016021(cellular_component:integral component of membrane); GO:0016705(molecular_function:oxidoreductase activity, acting on paired donors, with incorporation or reduction of molecular oxygen); GO:0003924(molecular_func…
TRINITY_DN5293_c0_g1	490	0.136839	-2.86945	0.0472412	0.998325	yes	down
TRINITY_DN24183_c0_g3	786	0.218476	-2.19445	0.0474418	0.998325	yes	down
TRINITY_DN22776_c0_g3	744	0.182175	-2.4566	0.0475286	0.998325	yes	down	OLQ04911.1(26S protease regulatory subunit 6A [Symbiodinium microadriaticum])	GO:0005737(cellular_component:cytoplasm); GO:0030163(biological_process:protein catabolic process); GO:0015074(biological_process:DNA integration); GO:0005576(cellular_component:extracellular region); GO:0005509(molecular_function:calcium ion binding); GO:0003676(molecular_function:nucleic acid binding); GO:0008233(molecular_function:peptidase activity); GO:0005524(molecular_function:ATP binding)…
TRINITY_DN14685_c0_g1	329	0.13875	-2.84944	0.0479281	0.998325	yes	down	BAC18353.1(conserved hypothetical protein [Corynebacterium efficiens YS-314])	GO:0016021(cellular_component:integral component of membrane); GO:0005739(cellular_component:mitochondrion)				ENOG4112ASD(S:Function unknown)	ENOG4112ASD(C2 domain)		sp|Q3BAI2|YCX91_PHAAO(Uncharacterized protein ORF91 OS=Phalaenopsis aphrodite subsp. formosana OX=308872 PE=4 SV=1)
TRINITY_DN55738_c0_g1	267	0.0648599	-3.94653	0.0480441	0.998325	yes	down	TKS82655.1(Tropomodulin-4 Skeletal muscle tropomodulin [Collichthys lucidus])	GO:0005523(molecular_function:tropomyosin binding); GO:0014866(biological_process:skeletal myofibril assembly); GO:0051694(biological_process:pointed-end actin filament capping); GO:0051015(molecular_function:actin filament binding)	K10370	TMOD		ENOG410YAHM(S:Function unknown)	ENOG410YAHM(tropomyosin binding)	PF03250(Tropomodulin:Tropomodulin)	sp|Q9JLH8|TMOD4_MOUSE(Tropomodulin-4 OS=Mus musculus OX=10090 GN=Tmod4 PE=2 SV=1)
TRINITY_DN43904_c0_g1	1336	0.388533	-1.36389	0.0484045	0.998325	yes	down	OLQ06616.1(E3 ubiquitin-protein ligase HERC2 [Symbiodinium microadriaticum])	GO:0016021(cellular_component:integral component of membrane); GO:0004721(molecular_function:phosphoprotein phosphatase activity); GO:0004523(molecular_function:RNA-DNA hybrid ribonuclease activity); GO:0003676(molecular_function:nucleic acid binding); GO:0046872(molecular_function:metal ion binding); GO:0005216(molecular_function:ion channel activity)
TRINITY_DN18796_c0_g3	1001	0.297688	-1.74813	0.0485095	0.998325	yes	down	OLQ04911.1(26S protease regulatory subunit 6A [Symbiodinium microadriaticum])	GO:0005737(cellular_component:cytoplasm); GO:0016021(cellular_component:integral component of membrane); GO:0030163(biological_process:protein catabolic process); GO:0015074(biological_process:DNA integration); GO:0008237(molecular_function:metallopeptidase activity); GO:0005576(cellular_component:extracellular region); GO:0005509(molecular_function:calcium ion binding); GO:0003676(molecular_func…				ENOG410ZHYV(O:Posttranslational modification, protein turnover, chaperones); COG1520(O:Posttranslational modification, protein turnover, chaperones); ENOG410ZJJ8(M:Cell wall/membrane/envelope biogenesis)	ENOG410ZHYV(NHL repeat containing); COG1520(NHL repeat containing); ENOG410ZJJ8(Secreted ice-binding cell surface protein (Por secretion system C-terminal sorting domain))	PF13385(Laminin_G_3:Concanavalin A-like lectin/glucanases superfamily)
TRINITY_DN37397_c0_g1	236	0.440611	-1.18242	0.0488245	0.998325	yes	down
TRINITY_DN21362_c0_g3	233	0.427416	-1.22629	0.0496691	0.998325	yes	down	OLQ01448.1(hypothetical protein AK812_SmicGene15799 [Symbiodinium microadriaticum])	GO:0016021(cellular_component:integral component of membrane)
TRINITY_DN24532_c0_g2	317	0.0652265	-3.9384	0.0497492	0.998325	yes	down	TVY73137.1(hypothetical protein LSUE1_G006148, partial [Lachnellula suecica])					ENOG410XZB8(Z:Cytoskeleton); ENOG410Y6RQ(S:Function unknown)	ENOG410XZB8(myosin alkali light chain 1); ENOG410Y6RQ(-)
